# Supplementary material for: Elucidating the effect of drug-induced mitochondrial dysfunction on insulin signaling and glucose handling in skeletal muscle cell line (C2C12) in vitro
Source: PLoS One. 2024 Sep 17;19(9):e0310406. doi: 10.1371/journal.pone.0310406 (PMC11407670; doi:10.1371/journal.pone.0310406)
Supplement: S1 Data — (XLSX) [file pone.0310406.s001.xlsx]

## Sheet: cell viability C2C12
		Tenofovir								Efavirenz									Lamotrigine
Conc(µm)	25	50	100	200	400	Control			25	50	100	200	400	Control			25	50	100	200	400	Control
	1.473	1.096	1.144	0.499	0.54	1.351			1.326	0.733	0.603	0.617	0.632	1.351			1.44	1.139	0.61	0.407	0.331	1.351
	1.47	1.013	1.071	0.491	0.613	1.533			1.386	0.56	0.566	0.559	0.589	1.533			1.223	1.163	0.56	0.423	0.44	1.533
	1.218	0.963	0.797	0.738	0.686	1.376			0.949	0.892	0.497	0.516	0.545	1.376			1.229	1.014	0.632	0.424	0.335	1.376
			Rifampicin								Clarithromycin								Simvastatin
µm	25	50	100	200	400	control			25	50	100	200	400	Control			25	50	100	200	400	control
	1.353	1.057	0.567	0.538	0.563	1.351			1.072	1.031	0.835	0.526	0.547	1.351			1.434	1.345	1.354	0.847	0.715	1.351
	1.245	1.192	0.573	0.504	0.549	1.533			1.525	1.227	0.937	0.468	0.476	1.533			1.511	1.295	1.452	0.97	0.601	1.533
	1.157	1.175	0.493	0.461	0.458	1.376			1.395	1.518	1.19	0.479	0.423	1.376			1.083	1.253	0.978	0.519	0.59	1.376

## Sheet: Glucose uptake
		Tenofovir							Efavirenz							Lamotrigine
	25	50	100	insulin	control			25	50	100	insulin	control			25	50	100	insulin	control
	17.8	18.9	18.4	11.7	18.6			21.1	22.9	22.7	11.7	18.5			18.7	20.2	24.6	10.7	19.4
	17.2	19.3	20.6	12.1	18			21.1	20.7	22.3	12.1	12.7			16.2	19.2	23.4	9.6	18.7
	16.5	18.3	20.6	11.9	15.6			20.3	21.3	22.6	11.9	20.1			18.1	19.9	23	8	19.6
		Rifampicin							Clarithromycin							Simvastatin
	25	50	100	insulin	control			25	50	100	insulin	control			25	50	100	insulin	control
	17.9	17.2	24.4	11.7	16.3			19.4	22.5	25.7	10.7	17.3			9.9	9.7	7.7	0	7.4
	18.3	19.2	21.9	12.1	18.5			21.3	21.8	23.1	9.6	16.5			13.3	7	10.6	0	8.6
	17.3	19.4	23.2	11.9	18.1			21.1	22	24.4	8	17.9			11.9	6.9	11.1	0	6.3

## Sheet: Tafazzin
		Tenofovir					Efavirenz							Lamotrigine
	25	50	100	Control		25	50	100	Control				25	50	100	Control
	0.596	0.618	0.561	0.739		0.438	0.546	0.558	0.739				0.655	0.681	0.632	0.739
	0.552	0.578	0.574	0.704		0.515	0.549	0.558	0.704				0.637	0.6	0.578	0.704
	0.618	0.567	0.537	0.661		0.656	0.551	0.562	0.661				0.638	0.576	0.572	0.661
		Rifampicin					Clarithromycin							Simvastatin
	25	50	100	Control		25	50	100	Control				25	50	100	Control
	0.649	0.625	0.596	0.739		0.694	0.65	0.617	0.739				0.623	0.528	0.518	0.739
	0.607	0.583	0.556	0.704		0.622	0.693	0.612	0.704				0.602	0.521	0.549	0.704
	0.514	0.478	0.491	0.661		0.684	0.65	0.61	0.661				0.562	0.489	0.479	0.661

## Sheet: GLUT4 Translocation
g		Tenofovir							Efavirenz						Lamotrigine
		25	50	100	control			25	50	100	control				25	50	100	control
		0.384	0.31	0.243	0.776			0.648	0.753	0.712	0.776				0.648	0.659	0.69	0.776
		0.397	0.269	0.259	0.813			0.653	0.737	0.723	0.813				0.627	0.66	0.723	0.813
		0.335	0.216	0.253	0.761			0.678	0.725	0.769	0.761				0.653	0.688	0.671	0.761
		Rifampicn							Clarithromycin						Simvastatin
		25	50	100	control			25	50	100	Control				25	50	100	control
		0.302	0.285	0.184	0.776			0.738	0.677	0.566	0.776				0.243	0.225	0.146	0.776
		0.254	0.236	0.193	0.813			0.713	0.668	0.644	0.813				0.24	0.233	0.115	0.813
		0.352	0.309	0.141	0.761			0.708	0.696	0.651	0.761				0.254	0.154	0.103	0.761

## Sheet: GLUT4 Expression 
		Tenofovir							Efavirenz							LAMOTRIGINE
	µM	25	50	100	control			µM	25	50	100	control			µM	25	50	100	Control
		1.533	1.242	1.339	1.567				0.652	0.769	0.978	1.567				0.588	0.543	0.544	1.567
		1.39	1.121	1.082	1.276				0.783	0.869	1.01	1.276				0.626	0.496	0.523	1.276
		1.312	1.172	1.069	1.241				0.804	0.988	1.104	1.241				0.783	0.705	0.638	1.241
		Rifampicin							Clarithromycin							Simvastatin
	µM	25	50	100	control			µM	25	50	100	control			µM	25	50	100	control
		1.422	1.284	0.834	1.567				0.844	0.88	0.643	1.567				0.76	0.86	0.945	1.567
		1.04	1.214	0.863	1.276				0.687	0.704	1.006	1.276				0.637	0.866	0.979	1.276
		1.222	1.087	0.77	1.241				0.872	0.767	0.652	1.241				0.758	0.906	1.01	1.241

## Sheet: Akt
		Tenofovir						Efavirenz							Lamotrigine
µM	25	50	100	control			µM	25	50	100	control			µM	25	50	100	control
	0.494	0.362	0.319	0.58				0.494	0.442	0.362	0.577				0.387	0.418	0.435	0.577
	0.384	0.337	0.165	0.52				0.329	0.371	0.319	0.554				0.377	0.39	0.438	0.554
	0.437	0.318	0.108	0.525				0.326	0.319	0.318	0.58				0.245	0.341	0.397	0.58
		Rifampicin						Clarithromycin							Simvastatin
µM	25	50	100	control			µM	25	50	100	control			µM	25	50	100	control
	0.392	0.294	0.117	0.626				0.408	0.411	0.387	0.577				0.483	0.154	0.117	0.486
	0.456	0.336	0.094	0.561				0.427	0.374	0.336	0.554				0.42	0.115	0.094	0.445
	0.398	0.173	0.073	0.545				0.464	0.494	0.326	0.58				0.401	0.103	0.073	0.524

## Sheet: ROS
		Tenofovir						Efavirenz								Lamotrigine
	µM						µM								µM
	25	1443	1430	1375			25	1656	1680	1848					25	1640	1464	1588
	50	1481	1444	1410			50	1743	1775	1687					50	1816	1595	1716
	100	1517	1504	1528			100	1838	1858	1854					100	1934	1841	1866
	control	1412	1486	1423			Control	1412	1486	1423					control	1412	1486	1423
	Blank	274	312	312			Blank	274	312	312					Blank	274	312	312
		Rifampicin						Clarithromycin								Simvastatin
	25	1204	1096	1157			25	1240	1296	1294					25	1558	1589	1576
	50	1134	1185	1173			50	1260	1256	1408					50	1665	1617	1601
	100	1179	1204	1199			100	1570	1760	1688					100	2071	2041	2047
	control	1412	1486	1423			control	1412	1486	1423					control	1412	1486	1423
	Blank	274	312	312			Blank	274	312	312					Blank	274	312	312

## Sheet: ATP
		µM	Tenofovir						µM	Efavirenz						µM	Lamotrigine
		25	252	232	199				25	241	256	242				25	255	189	334
		50	235	186	187				50	304	291	278				50	216	221	346
		100	237	208	177				100	306	305	305				100	219	310	313
		control	993	520	489				control	993	520	489				control	993	489	520
		µM	Rifampicin						µM	Clarithromycin						µM	Simvastatin
		25	189	163	173				25	413	413	362				25	452	507	656
		50	294	288	422				50	515	557	457				50	682	756	728
		100	416	480	300				100	3385	2472	2016				100	1045	1274	1363
		control	993	489	520				control	993	520	489				control	993	489	520

## Sheet: MMP
		µM	Tenofovir						µM	Efavirenz						µM	Lamotrigine
		25	47782	51127	48853				25	49086	48252	47120				25	31468	41666	41251
		50	51035	50057	53175				50	47714	50026	48899				50	42998	40026	44272
		100	51466	55386	55607				100	49202	50483	48751				100	44250	47581	45088
		control	44075	43713	45484				control	44075	43713	45484				control	44075	43713	45484
		Blank	28283	28086	28916				Blank	28283	28086	28916				Blank	28283	28086	28916
		µm	Rifampicin						µM	Clarithromycin						µM	Simvastatin
		25	41962	46274	45552				25	51322	54788	60063				25	42458	50542	50557
		50	34426	36809	35143				50	55406	57494	62632				50	44837	52773	48858
		100	25504	27434	26488				100	58365	62509	60756				100	46586	51284	47751
		control	44075	43713	45484				control	44075	43713	45484				control	44075	43713	45484
		Blank	28283	28086	28916				Blank	28283	28086	28916				Blank	28283	28086	28916

## Sheet: MDA
		µM	Tenofovir						µM	Efavirenz						µM	Lamotriigine
		25	0.263	0.273	0.275				25	0.241	0.274	0.277				25	0.245	0.25	0.216
		50	0.225	0.265	0.253				50	0.29	0.312	0.319				50	0.304	0.301	0.225
		100	0.198	0.21	0.267				100	0.299	0.322	0.323				100	0.426	0.431	0.464
		control	0.177	0.175	0.156				control	0.177	0.175	0.156				control	0.177	0.175	0.156
		Blank	0.047	0.047	0.05				Blank	0.047	0.047	0.05				Blank	0.047	0.047	0.05
		µM	Rifampicin						µM	Clarithromycin						µM	Simvastatin
		25	0.162	0.163	0.166				25	0.252	0.241	0.249				25	0.244	0.261	0.255
		50	0.212	0.213	0.213				50	0.27	0.261	0.278				50	0.247	0.253	0.257
		100	0.23	0.223	0.23				100	0.318	0.321	0.332				100	0.246	0.247	0.259
		control	0.177	0.175	0.156				control	0.177	0.175	0.156				control	0.177	0.175	0.156
		Blank	0.047	0.047	0.05				Blank	0.047	0.047	0.05				Blank	0.047	0.047	0.05
